# Supplementary material for: Characteristics and Microbiome Profiling of Korean Gochang Bokbunja Vinegar by the Fermentation Process
Source: Foods. 2022 Oct 21;11(20):3308. doi: 10.3390/foods11203308 (PMC9601284; doi:10.3390/foods11203308)
Supplement: Supplementary file 1 [file foods-11-03308-s001.zip]

Archive with 1 entries (1 files):
- foods-1963473-supplementary.pdf
